# Supplementary material for: Nonthermal Pretreatment Technologies to Improve Drying Efficiency and Quality in Fresh-Cut Fruits and Vegetables: A Comprehensive Review
Source: Foods. 2026 Feb 5;15(3):568. doi: 10.3390/foods15030568 (PMC12896815; doi:10.3390/foods15030568)
Supplement: Supplementary file 1 [file foods-15-00568-s001.zip]

Archive with 1 entries (1 files):
- foods-4132629-supplementary.pdf
